# Supplementary material for: Discovery of genetic variants of the kinases that activate tenofovir among individuals in the United States, Thailand, and South Africa: HPTN067
Source: PLoS One. 2018 Apr 11;13(4):e0195764. doi: 10.1371/journal.pone.0195764 (PMC5895070; doi:10.1371/journal.pone.0195764)
Supplement: S1 File — (Table A). Detailed genotyping data for AK2 (Table B). CKM (Table C). PKM (Table D). PKLR. (XLSX) [file pone.0195764.s001.xlsx]

## Sheet: Supplementary Table 1A
Supplementary Table 1. Detailed genotyping data for AK2
Study Site	Variant (ref.>alt.)	Chr	Coordinate	Genotype	Quality	Alt Variant Freq	Read Depth	Alt Read Depth	cDNA Position	CDS Position	Protein Position	Amino Acids	Codons	Exon	Sift Prediction	PolyPhen Prediction	dbSNP ID
Bangkok	C>C/T	1	33478871	het	465.72	41.8	55	23	714	631	211	D/N	Gat/Aat	2016-06-06	tolerated(0.14)	benign(0.054)	rs143825456
Bangkok	T>T/C	1	33478886	het	156.4	22.4	50	11	699	616	206	I/V	Atc/Gtc	2015-06-06	tolerated(0.38)	benign(0.063)
Cape Town	G>G/A	1	33490098	het	5755.45	49.7	330	164	247	164	55	A/V	gCt/gTt	2015-02-06	deleterious(0)	possibly_damaging(0.774)
Cape Town	G>G/A	1	33502407	het	100	40.63	32	13	106	23	8	A/V	gCa/gTa	2015-01-06	tolerated(0.27)	benign(0.002)
Cape Town	C>C/T	1	33478871	het	448.5	31.8	44	14	714	631	211	D/N	Gat/Aat	2015-06-06	tolerated(0.14)	benign(0.054)	rs143825456
Cape Town	C>C/T	1	33487295	het	61528.4	54.8	4997	2736	312	229	77	E/K	Gaa/Aaa	2015-03-06	deleterious(0.01)	possibly_damaging(0.656)
Cape Town	C>C/T	1	33490087	het	760.59	44.2	52	23	258	175	59	E/K	Gag/Aag	2015-02-06	tolerated(0.29)	benign(0.01)
Cape Town	T>T/C	1	33502347	het	410.55	32.5	80	26	166	83	28	K/R	aAa/aGa	2015-01-06	deleterious(0)	possibly_damaging(0.693)
Harlem	T>A/C	1	33478886	het	1103.33	98.3	58	31	699	616	206	I/V	Atc/Gtc	2014-06-06	tolerated(0.38)	benign(0.063)
Harlem	T>C/A	1	33478886	het	1103.33	98.3	58	26	699	616	206	I/F	Atc/Ttc	2014-06-06	deleterious(0.03)	benign(0.288)
Harlem	C>C/T	1	33490108	het	582.1	22.2	99	22	237	154	52	A/T	Gcc/Acc	2014-02-06	deleterious(0.01)	possibly_damaging(0.859)
Harlem	G>G/A	1	33478921	het	839.42	26.9	108	29	664	581	194	T/I	aCc/aTc	2014-06-06	deleterious(0)	probably_damaging(0.997)
Harlem	A>A/C	1	33502374	het	80	20.51	39	8	139	56	19	V/G	gTg/gGg	2014-01-06	deleterious(0)	possibly_damaging(0.882)
Harlem	C>C/T	1	33480161	het	100	44.72	123	55	543	460	154	E/K	Gag/Aag	2014-05-06	tolerated(0.76)	possibly_damaging(0.854)	rs148421308
Harlem	C>C/T	1	33487007	het	100	28.72	94	27	469	386	129	S/N	aGc/aAc	2014-04-06	tolerated(0.49)	benign(0.001)	rs61750965
Harlem	A>A/T	1	33487252	het	5015.46	23.8	661	157	355	272	91	L/*	tTg/tAg	2014-03-06	n/a	n/a
Harlem	T>T/C	1	33490078	het	933.92	29.8	104	31	267	184	62	K/E	Aaa/Gaa	2014-02-06	tolerated(0.59)	benign(0.134)
Harlem	C>C/T	1	33480158	het	838.26	46.3	54	25	546	463	155	E/K	Gag/Aag	2014-05-06	tolerated(0.59)	benign(0.187)
Harlem	C>C/T	1	33478877	het	3939.74	54.2	371	201	708	625	209	A/T	Gcc/Acc	2014-06-06	tolerated(0.5)	benign(0.056)	rs12116440

## Sheet: Supplementary Table 1B
Supplementary Table 2. Detailed genotyping data for CKM
Study Site	Variant	Chr	Coordinate	Genotype	Quality	Alt Variant Freq	Read Depth	Alt Read Depth	Allelic Depths	cDNA Position	CDS Position	Protein Position	Amino Acids	Codons	Exon	Sift Prediction	PolyPhen Prediction	dbSNP ID
Bangkok	C>C/A	19	45810884	het	190.47	37.5	32	12	20,12	977	802	268	G/C	Ggc/Tgc	2015-07-08	deleterious(0)	possibly_damaging(0.822)
Bangkok	T>T/C	19	45815142	het	237.86	26.7	60	16	44,16	693	518	173	Y/C	tAc/tGc	2015-05-08	deleterious(0)	probably_damaging(0.991)
Bangkok	T>T/A	19	45815139	het	267.58	26.5	68	18	50,18	696	521	174	Y/F	tAc/tTc	2015-05-08	tolerated(0.18)	possibly_damaging(0.717)
Bangkok	T>T/C	19	45815122	het	312.73	32.4	34	11	23,11	713	538	180	T/A	Acg/Gcg	2015-05-08	deleterious(0)	benign(0.086)
Bangkok	T>T/G	19	45810067	het	368.12	28.9	45	13	32,13	1262	1087	363	M/L	Atg/Ctg	2015-08-08	tolerated(0.35)	benign(0.08)
Cape Town	C>C/T	19	45822809	het	100	26.17	107	28	79,28	338	163	55	D/N	Gat/Aat	2015-02-08	tolerated(0.17)	possibly_damaging(0.545)	rs201048164
Bangkok	C>C/T	19	45822844	het	2812.55	36.7	238	87	150,87	303	128	43	R/Q	cGg/cAg	2015-02-08	tolerated(0.07)	benign(0.288)
Cape Town	GC>GC/G	19	45818757	het	404.41	36.1	36	13	23,13	621	446	149			2015-04-08
Cape Town	A>A/G	19	45810871	het	91.9	21.1	38	8	30,8	990	815	272	M/T	aTg/aCg	2015-07-08	deleterious(0.05)	possibly_damaging(0.503)
Cape Town	G>G/C	19	45821155	het	407.75	63.6	33	21	12,21	451	276	92	I/M	atC/atG	2015-03-08	deleterious(0)	probably_damaging(0.951)
Cape Town	C>C/T	19	45818756	het	100	28.57	35	10	25,10	623	448	150	E/K	Gag/Aag	2015-04-08	deleterious(0.01)	possibly_damaging(0.586)
Cape Town	C>C/T	19	45818741	het	100	29.41	34	10	23,10	638	463	155	E/K	Gag/Aag	2015-04-08	deleterious(0)	benign(0.177)
Cape Town	T>T/A	19	45810866	het	157.35	26.1	46	12	34,12	995	820	274	N/Y	Aac/Tac	2015-07-08	deleterious(0)	probably_damaging(0.91)
Cape Town	C>C/G	19	45810797	het	1594.3	88	51	44	6,44	1064	889	297	V/L	Gtg/Ctg	2015-07-08	tolerated(0.21)	benign(0.299)
Cape Town	T>T/C	19	45810893	het	100	27.14	70	19	51,19	968	793	265	K/E	Aag/Gag	2015-07-08	deleterious(0.04)	possibly_damaging(0.568)
Cape Town	G>G/A	19	45818810	het	100	28.57	42	12	30,12	569	394	132	R/C	Cgc/Tgc	2015-04-08	deleterious(0)	probably_damaging(0.999)
Cape Town	C>C/A	19	45810848	het	610.55	66	47	31	16,31	1013	838	280	V/L	Gtg/Ttg	2015-07-08	tolerated(0.18)	benign(0.159)
Bangkok	TCTC>TCTC/T	19	45810899	het	9273.5	66	256	169	87169			262	E/-	GAG/-	2015-07-08
Cape Town	T>T/A	19	45810829	het	211.59	21.4	42	9	33,9	1032	857	286	N/I	aAc/aTc	2015-07-08	deleterious(0)	probably_damaging(1)
Bangkok	CT>CT/C	19	45810887	het	1242.36	29.6	142	42	100,42	973	798	266			2015-07-08
Cape Town	C>C/A	19	45810870	het	541.08	23.4	154	36	118,36	991	816	272	M/I	atG/atT	2015-07-08	tolerated(0.05)	benign(0.142)
Cape Town	G>G/T	19	45810737	het	475.26	23.4	77	18	59,18	1124	949	317	L/M	Ctg/Atg	2015-07-08	deleterious(0.02)	probably_damaging(0.998)
Harlem	A>A/G	19	45811771	het	100	24.19	62	15	47,15	848	673	225	F/L	Ttc/Ctc	2014-06-08	deleterious(0.04)	possibly_damaging(0.839)	rs17850202
Harlem	T>C/C	19	45821183	hom	1167.54	100	52	52	0,52	423	248	83	E/G	gAa/gGa	2014-03-08	deleterious(0.01)	possibly_damaging(0.467)	rs11559024
Bangkok	C>C/T	19	45811692	het	5458.59	76	200	152	48152	927	752	251	R/H	cGc/cAc	2015-06-08	tolerated(0.06)	benign(0.017)	rs149354459
Harlem	C>C/A	19	45821214	het	416.53	35	40	14	26,14	392	217	73	G/C	Ggc/Tgc	2014-03-08	deleterious(0)	probably_damaging(0.997)
Harlem	T>T/A	19	45821171	het	237.86	27.1	59	16	43,16	435	260	87	E/V	gAa/gTa	2014-03-08	deleterious(0.02)	benign(0.402)
Harlem	A>A/G	19	45811695	het	74	22.58	31	7	24,7	924	749	250	F/S	tTc/tCc	2014-06-08	deleterious(0)	probably_damaging(1)
Harlem	T>T/C	19	45815115	het	671.23	21.2	132	28	104,28	720	545	182	K/R	aAg/aGg	2014-05-08	tolerated(0.11)	benign(0.017)
Harlem	C>C/T	19	45810157	het	901.26	37.2	137	51	86,51	1172	997	333	V/I	Gta/Ata	2014-08-08	tolerated(0.3)	benign(0.085)
Harlem	T>T/A	19	45821124	het	99	20.83	48	10	38,10	482	307	103	T/S	Act/Tct	2014-03-08	tolerated(0.62)	benign(0.001)
Harlem	T>T/G	19	45811782	het	100	36.11	36	13	23,13	837	662	221	D/A	gAc/gCc	2014-06-08	tolerated(0.08)	benign(0.148)
Harlem	A>A/T	19	45815029	het	100	35.48	31	11	20,11	806	631	211	W/R	Tgg/Agg	2014-05-08	deleterious(0)	probably_damaging(0.994)
Cape Town	C>C/A	19	45811716	het	235.16	25.7	35	9	26,9	903	728	243	G/V	gGg/gTg	2015-06-08	deleterious(0)	probably_damaging(0.949)	rs17875625

## Sheet: Supplementary Table 1C
Supplementary Table 3. Detailed genotyping data for PKM
Study Site	Variant	Chr	Coordinate	Genotype	Quality	Alt Variant Freq	Read Depth	Alt Read Depth	Allelic Depths	cDNA Position	CDS Position	Protein Position	Amino Acids	Codons	Exon
Harlem	G>G/A	15	72523298	het	1112.64	25.2	159	40	119,40	430	31	11	L/F	Ctc/Ttc	2014-01-12
Cape Town	G>G/A	15	72523291	het	100	25	44	11	33,11	437	38	13	T/M	aCg/aTg	2015-01-12
Cape Town	G>G/C	15	72511443	het	23.23	7.9	215	17	198,17	617	218	73	A/G	gCa/gGa	2015-03-12
Cape Town	C>C/T	15	72511372	het	213.05	30.2	43	13	30,13	688	289	97	A/T	Gct/Act	2015-03-12
Cape Town	G>G/C	15	72511307	het	47.88	8.2	207	17	190,17	753	354	118	N/K	aaC/aaG	2015-03-12
Bangkok	A>A/G	15	72511294	het	313.66	26.1	46	12	34,12	766	367	123	C/R	Tgt/Cgt	2015-03-12
Cape Town	A>A/T	15	72509767	het	468.96	30.2	53	16	37,16	850	451	151	S/T	Tct/Act	2015-04-12
Bangkok	T>T/C	15	72502783	het	115.6	20.4	51	10	39,10	904	505	169	T/A	Acg/Gcg	2015-05-12
Bangkok	G>G/A	15	72502193	het	238.57	29.4	51	15	36,15	1007	608	203	T/I	aCt/aTt	2015-06-12
Cape Town	T>T/C	15	72502173	het	602.05	58.2	55	32	23,32	1027	628	210	K/E	Aag/Gag	2015-06-12
Bangkok	T>T/C	15	72502142	het	258.94	34.8	46	16	30,16	1058	659	220	N/S	aAc/aGc	2015-06-12
Harlem	G>G/T	15	72501193	het	100	31.71	41	13	28,13	1226	827	276	S/Y	tCc/tAc	2014-07-12
Bangkok	CA>CA/C	15	72501144	het	883.31	53.2	47	25	22,25	1274	875	292			2015-07-12
Harlem	C>C/T	15	72501074	het	1435.07	52.5	80	42	38,42	1345	946	316	A/T	Gcg/Acg	2014-07-12
Bangkok	C>C/G	15	72501020	het	312.15	20.3	64	13	51,13	1399	1000	334	E/Q	Gag/Cag	2015-07-12
Cape Town	T>T/C	15	72501007	het	208.65	20.5	44	9	35,9	1412	1013	338	N/S	aAc/aGc	2015-07-12
Harlem	T>T/C	15	72499601	het	100	36	50	18	32,18	1475	1076	359	E/G	gAg/gGg	2014-08-12
Harlem	TG>TG/T	15	72499596	het	84	22.86	35	8	27,8	1479	1080	360			2014-08-12
Harlem	T>T/A	15	72499584	het	589.42	22.9	96	22	74,22	1492	1093	365	M/L	Atg/Ttg	2014-08-12
Bangkok	C>C/T	15	72499574	het	612.74	36.4	55	20	35,20	1502	1103	368	R/H	cGt/cAt	2015-08-12
Harlem	T>T/C	15	72499212	het	905.27	34	153	52	101,52	1618	1219	407	S/G	Agc/Ggc	2014-09-12
Harlem	C>C/T	15	72499175	het	544.09	23.5	153	36	117,36	1655	1256	419	G/D	gGc/gAc	2014-09-12
Bangkok	G>G/A	15	72499163	het	256.64	36.8	38	14	24,14	1667	1268	423	A/V	gCc/gTc	2015-09-12
Harlem	T>T/A	15	72499118	het	276.82	30.3	33	10	23,10	1712	1313	438	E/V	gAa/gTa	2014-09-12
Harlem	C>C/A	15	72499089	het	550.54	41.5	41	17	24,17	1741	1342	448	A/S	Gct/Tct	2014-09-12
Bangkok	C>C/T	15	72499078	het	772.43	27.8	170	47	122,47	1752	1353	451	M/I	atG/atA	2015-09-12
Cape Town	T>T/C	15	72495529	het	1015.88	40.6	138	56	82,56	1762	1363	455	I/V	Ata/Gta	2015-10-12
Cape Town	G>G/A	15	72495499	het	404.91	35.3	68	24	44,24	1792	1393	465	H/Y	Cac/Tac	2015-10-12
Bangkok	T>T/C	15	72495454	het	320.31	25	48	12	36,12	1837	1438	480	T/A	Aca/Gca	2015-10-12
HAR-315-4	A>A/T	15	72495447	het	100	25	48	12	36,12	1844	1445	482	L/H	cTc/cAc	2014-10-12
HAR-256-6	C>C/T	15	72495442	het	448.2	23	74	17	57,17	1849	1450	484	E/K	Gaa/Aaa	2014-10-12
HAR-182-2	G>G/A	15	72492986	het	1473.66	50	150	75	75,75	1939	1540	514	Q/*	Cag/Tag	2014-11-12
HAR-182-2	A>A/G	15	72492946	het	502.33	23	150	34	114,34	1979	1580	527	V/A	gTg/gCg	2014-11-12
HAR-129-1	C>C/T	15	72492878	het	673.62	25.3	95	24	71,24	2047	1648	550	D/N	Gac/Aac	2014-11-12
Bangkok	A>A/G	15	72492860	het	423.78	25	64	16	48,16	2065	1666	556	W/R	Tgg/Cgg	2015-11-12
Harlem	G>G/C	15	72492831	het	765.4	25.5	106	27	79,27	2094	1695	565	N/K	aaC/aaG	2014-11-12
Cape Town	C>C/T	15	72492086	het	288.65	32.7	55	18	37,18	2122	1723	575	G/S	Ggc/Agc	2015-12-12
Cape Town	G>G/T	15	72492031	het	1184.03	23.3	194	45	148,45	2177	1778	593	S/Y	tCc/tAc	2015-12-12

## Sheet: Supplementary Table 1D
Supplementary Table 4. Detailed genotyping data for PKLR
Study Site	Variant	Chr	Coordinate	Genotype	Quality	Alt Variant Freq	Read Depth	Alt Read Depth	Allelic Depths	cDNA Position	CDS Position	Protein Position	Amino Acids	Codons	Exon	Sift	PolyPhen	dbSNP ID
Bangkok	G>G/A	1	155271137	het	158.73	21.2	33	7	26,7	89	50	17	S/F	tCt/tTt	2015-01-11	deleterious(0)	benign(0)
Bangkok	A>A/T	1	155271120	het	374.43	24.8	107	26	79,26	106	67	23	L/I	Tta/Ata	2015-01-11	tolerated(0.06)	benign(0.024)
Bangkok	G>G/T	1	155271095	het	273.22	21.5	93	20	73,20	131	92	31	A/D	gCt/gAt	2015-01-11	deleterious(0)	probably_damaging(0.987)	rs150077703
Bangkok	C>C/T	1	155270050	het	5257.63	56.1	270	151	118151	161	122	41	R/Q	cGg/cAg	2015-02-11	deleterious(0.01)	benign(0.175)
Harlem	GC>GC/G	1	155270047	het	100	31.25	32	10	22,10	163	124	42			2014-02-11
Harlem	G>G/C	1	155270014	het	275.9	22.6	53	12	41,12	197	158	53	T/S	aCt/aGt	2014-02-11	tolerated(0.47)	benign(0.008)
Bangkok	G>G/C	1	155269909	het	332.65	20.3	69	14	55,14	302	263	88	T/S	aCc/aGc	2015-02-11	tolerated(0.16)	possibly_damaging(0.793)
Harlem	G>G/T	1	155265502	het	989.48	26.5	234	62	172,62	368	329	110	A/D	gCc/gAc	2014-03-11	deleterious(0)	possibly_damaging(0.9)
Bangkok	G>G/C	1	155265502	het	625.37	36.7	98	36	62,36	368	329	110	A/G	gCc/gGc	2015-03-11	deleterious(0)	possibly_damaging(0.656)
Cape Town	C>C/T	1	155265495	het	896.24	33.8	154	52	102,52	375	336	112	M/I	atG/atA	2015-03-11	deleterious(0.01)	probably_damaging(1)
Harlem	A>A/G	1	155265314	het	174.89	28.2	39	11	28,11	460	421	141	F/L	Ttt/Ctt	2014-04-11	tolerated(0.45)	benign(0.082)
Harlem	G>G/A	1	155265301	het	407.54	27.1	96	26	70,26	473	434	145	P/L	cCa/cTa	2014-04-11	tolerated(0.1)	possibly_damaging(0.653)
Harlem	A>A/T	1	155265250	het	979.69	35.2	88	31	57,31	524	485	162	I/N	aTc/aAc	2014-04-11	deleterious(0)	probably_damaging(0.999)
Harlem	G>G/A	1	155265244	het	922.85	42.4	66	28	38,28	530	491	164	T/I	aCt/aTt	2014-04-11	deleterious(0.01)	probably_damaging(1)
Cape Town	C>A/A	1	155265062	hom	1250.46	100	56	56	0,56	578	539	180	G/V	gGc/gTc	2015-05-11	deleterious(0)	probably_damaging(0.996)
Harlem	A>A/G	1	155265060	het	693.07	25.6	172	44	128,44	580	541	181	S/P	Tcc/Ccc	2014-05-11	tolerated(0.26)	benign(0.315)
Harlem	A>A/T	1	155264411	het	769.03	32.5	78	25	52,25	866	827	276	V/E	gTg/gAg	2014-06-11	deleterious(0)	probably_damaging(0.986)
Harlem	C>C/T	1	155264409	het	915.61	61.9	42	26	16,26	868	829	277	E/K	Gag/Aag	2014-06-11	tolerated(0.36)	possibly_damaging(0.742)	rs147689373
Harlem	C>C/T	1	155264409	het	4050.27	47.7	243	116	127116	868	829	277	E/K	Gag/Aag	2014-06-11	tolerated(0.36)	possibly_damaging(0.742)	rs147689373
Cape Town	G>G/A	1	155264331	het	99	20.41	49	10	39,10	946	907	303	P/S	Ccg/Tcg	2015-06-11	tolerated(0.08)	benign(0.049)	rs201979697
Cape Town	G>G/T	1	155264330	het	100	25	56	14	42,14	947	908	303	P/Q	cCg/cAg	2015-06-11	deleterious(0.05)	benign(0.13)
Cape Town	C>C/T	1	155264148	het	1009.05	35.4	158	56	102,56	1033	994	332	G/S	Ggc/Agc	2015-07-11	deleterious(0.01)	probably_damaging(0.995)
Cape Town	A>A/G	1	155264141	het	100	38.1	42	16	26,16	1040	1001	334	M/T	aTg/aCg	2015-07-11	deleterious(0.01)	probably_damaging(0.995)
Cape Town	A>A/T	1	155264090	het	394.93	20.5	78	16	62,16	1091	1052	351	L/Q	cTg/cAg	2015-07-11	deleterious(0)	probably_damaging(0.992)
Harlem	A>A/C	1	155263307	het	100	22.62	84	19	65,19	1230	1191	397	D/E	gaT/gaG	2014-08-11	deleterious(0.01)	possibly_damaging(0.872)
Harlem	C>C/T	1	155263303	het	100	22.62	84	19	65,19	1234	1195	399	A/T	Gct/Act	2014-08-11	tolerated(0.29)	probably_damaging(0.94)
Bangkok	A>A/T	1	155263297	het	263.76	25.6	39	10	29,10	1240	1201	401	C/S	Tgc/Agc	2015-08-11	deleterious(0.02)	possibly_damaging(0.837)
Bangkok	CT>CT/C	1	155263241	het	574.81	29.7	64	19	45,19	1295	1256	419			2015-08-11
Cape Town	G>G/A	1	155263130	het	851.2	66.7	36	24	12,24	1313	1274	425	A/V	gCc/gTc	2015-09-11	deleterious(0.01)	benign(0.111)
Bangkok	A>A/G	1	155263109	het	243.89	30.2	53	16	37,16	1334	1295	432	V/A	gTg/gCg	2015-09-11	deleterious(0)	benign(0.062)
Cape Town	C>C/T	1	155263100	het	169.4	26.7	45	12	33,12	1343	1304	435	R/Q	cGg/cAg	2015-09-11	tolerated(0.63)	benign(0.01)
Cape Town	G>G/A	1	155263059	het	4427.63	65.6	323	212	111212	1384	1345	449	R/C	Cgt/Tgt	2015-09-11	tolerated(0.17)	benign(0.006)	rs189360283
Harlem	G>G/A	1	155262995	het	390.73	26.9	52	14	38,14	1448	1409	470	A/V	gCc/gTc	2014-09-11	deleterious(0.02)	probably_damaging(0.995)
Cape Town	T>T/A	1	155262978	het	100	30.77	39	12	27,12	1465	1426	476	T/S	Aca/Tca	2015-09-11	tolerated(0.23)	benign(0.002)
Harlem	G>G/A	1	155262969	het	1267.25	37.3	185	69	116,69	1474	1435	479	R/C	Cgc/Tgc	2014-09-11	deleterious(0.01)	probably_damaging(0.959)	rs201406712
Cape Town	G>G/A	1	155261709	het	771.1	23.9	117	28	89,28	1495	1456	486	R/W	Cgg/Tgg	2015-10-11	deleterious(0)	probably_damaging(0.996)	rs116100695
Harlem	G>G/A	1	155261709	het	6613.03	57.5	320	184	136184	1495	1456	486	R/W	Cgg/Tgg	2014-10-11	deleterious(0)	probably_damaging(0.996)	rs116100695
Harlem	A>A/G	1	155261684	het	518.34	43.2	37	16	21,16	1520	1481	494	I/T	aTt/aCt	2014-10-11	deleterious(0)	probably_damaging(0.985)
Cape Town	A>A/G	1	155261628	het	517.36	24.5	139	34	105,34	1576	1537	513	F/L	Ttc/Ctc	2015-10-11	tolerated(0.25)	possibly_damaging(0.624)
Harlem	A>A/G	1	155261621	het	216.79	21.6	74	16	58,16	1583	1544	515	L/S	tTg/tCg	2014-10-11	deleterious(0.03)	probably_damaging(0.97)
Bangkok	T>T/C	1	155261552	het	250.55	28.6	35	10	25,10	1652	1613	538	E/G	gAa/gGa	2015-10-11	tolerated(0.11)	benign(0.024)
